# Supplementary material for: Angiotensin-Converting Enzyme (ACE) level, but not ACE gene polymorphism, is associated with prognosis of COVID-19 infection: Implications for diabetes and hypertension
Source: PLoS One. 2023 Jul 11;18(7):e0288338. doi: 10.1371/journal.pone.0288338 (PMC10335690; doi:10.1371/journal.pone.0288338)
Supplement: S2 Table — (XLSX) [file pone.0288338.s002.xlsx]

## Sheet: Data
S1 table Demographic, clinical and laboratory parameters of COVID-19 patients
Patient no.	Sex	Duration of hospitalization (day)	Age (years)	Type 2 diabetes mellitus	Hypertension	Coronary artery disease	COPD/Asthma	Cerebrovascular disease	ACEI/ARB	DPP4i	Respiratory rate (/min)	CT findings	Oxygen demand	Intensive care unit admission	Disease severity	Exitus	Lymphocyte (/mm3)	Lymphocyte (%)	Neutrophil (/mm3)	Neutrophil (%)	Platelet	Ferritin	Lactate dehydrogenase	C-reactive protein	D-dimer	Procalcitonin	ACE level	ACE 1 gene	I allele	D allele
1	2	4	34	2	2	2	2	2	2	2	24	1	2	1	1	2	1300	16.8	5500	71.3	273	247	220	12	0.27	0.06	18.541	DD	2	1
2	2	12	62	2	1	1	2	2	2	2	20	1	1	1	2	2	1500	8	14700	78.9	153	167.2	314	223	2.4	0.21	8.8975	ID	1	1
3	2	33	76	2	1	2	2	2	1	2	20	1	1	1	3	2	800	18.5	2700	62.9	129	88	275	19.6	1.61	0.12	33.757	II	1	2
4	2	9	63	1	1	1	1	2	1	2	24	1	1	1	2	2	900	15.1	4500	78.7	155	653	566	3.1	0.65	0.07	29.373	DD	2	1
5	2	16	63	2	2	2	2	2	2	2	20	1	2	1	2	2	500	12.2	3300	78.8	159	70	180	25	0.4	0.1		DD	2	1
6	2	17	65	2	2	2	2	2	2	2	30	2	1	1	2	2	1000	17.3	4200	75	196	110.5	288	32.4	1.15	0.08	7.7738	ID	1	1
7	2	20	68	1	1	1	2	2	2	1	40	1	1	2	3	2	1000	10.3	7500	80.5	192	1234.5	485	99.8	1.08	0.14	47.874	ID	1	1
8	2	40	64	2	1	2	1	2	1	2	37	1	1	2	3	2	2100	29.7	4300	61.4	118	306.7	489	52.7	1.79	0.12	19.352	DD	2	1
9	2	17	55	1	2	2	2	2	2	2	24	1	2	1	2	2	500	10.2	3900	84.2	36	646	148	25.5	3.4	0.69		II	1	2
10	2	15	64	2	1	1	2	1	2	2	22	1	2	1	2	2	700	15.6	3600	76.2	167	88.4	153	3.5	0.42	0.03	13.829	II	1	2
11	2	8	64	2	2	2	2	2	2	2	20	1	2	1	1	2	1000	25.7	2500	63.2	180	467.3	202	9.6	0,48	0.56	50	ID	1	1
12	2	11	87	2	1	2	2	2	2	2	22	1	2	1	2	2	900	13.5	4700	73	207	100	317	3.11	1.65	0.12		ID	1	1
13	2	9	48	2	2	2	2	2	2	2	45	1	1	2	3	2	1400	16.5	6200	73.4	170	839.2	957	165	1.6	0.15	30.244	DD	2	1
14	2	5	58	2	2	1	2	2	2	2	16	2	2	1	2	2	1100	32.4	1900	56.4	181	42.6	179	2.2	0.27	0.06	6.3846	ID	1	1
15	2	5	57	2	2	2	2	2	2	2	18	1	2	1	1	2	1000	16.9	4100	70.6	220	80.5	287	25.2	0.5	0.08	11.843	DD	2	1
16	2	16	62	2	2	2	2	2	2	2	20	2	1	1	2	2	700	7.3	8500	84.7	182	144.6	297	31.5	0,47	0.12	17.055	DD	2	1
17	2	14	55	2	2	2	2	2	2	2	18	1	1	1	3	2	600	11.3	3900	75.5	113	342.7	159	66.2	0,27	0.11	36.807	II	1	2
18	1	11	76	1	1	2	2	2	1	2	30	1	1	1	3	2	1000	20.6	3500	73.5	163	455.1	272	107	0.85	0.1		ID	1	1
19	1	5	60	2	2	2	2	2	2	2	19	2	2	1	1	2	400	13.6	2400	75.9	136	421.7	429	11.4	0.76	0.08	29.264	II	1	2
20	2	20	56	2	2	2	1	2	2	2	42	1	1	1	2	2	1000	17.2	4000	70.8	350	39.2	476	95.4	0.71	0.08	19.407	II	1	2
21	1	8	66	2	2	2	2	2	2	2	22	1	1	1	2	2	1200	13.5	7000	79.1	322	243	473	28.6	0.72	0.09	17.846	DD	2	1
22	2	20	76	2	1	2	2	2	2	2	24	1	1	1	2	2	800	22.6	2100	62.6	84	260.2	292	36	0.85	0.34	16.617	II	1	2
23	2	5	46	2	2	2	2	2	2	2	30	1	2	1	1	2	1700	23.4	4900	65.7	210	241	342	29	0.27	0.1		DD	2	1
24	1	9	46	2	1	2	2	2	1	2	20	2	2	1	2	2	2000	32.2	3700	59.3	245	140.2	187	6.8	0.4	0.07	17.543	II	1	2
25	1	11	77	1	1	1	2	1	1	2	20	1	1	2	3	2	900	17	4200	77.6	149	288.7	257	70.3	0.45	0.17	48.948	DD	2	1
26	1	14	38	2	2	2	2	2	2	2	26	1	1	1	2	2	900	21.6	2700	68.1	98	403.2	572	87.7	0.57	0.06	9.4666	DD	2	1
27	1	15	77	2	2	2	1	2	2	2	18	1	1	1	2	2	1400	16.5	5200	61.1	264	86.5	386	58.3	1.65	0.11	27.239	ID	1	1
28	1	5	69	2	2	2	2	2	2	2	22	1	1	1	1	2	1000	19.8	3700	73.2	214	128.5	254	32.5	0.42	0.07	11.453	ID	1	1
29	2	33	61	2	2	2	2	2	2	2	45	1	1	1	3	2	700	12.5	4300	76.5	236	583.6	449	3.9	3.79	0.09	25.461	ID	1	1
30	2	5	75	2	2	2	2	2	2	2	26	1	1	1	2	2	700	18.8	2700	71.5	153	493	308	7.08	2.79	2.47	50	ID	1	1
31	1	3	59	1	1	2	2	2	2	2	22	1	2	1	2	2	800	19.1	2800	70.3	151	13.9	403	6.1	0.27	0.02	9.0372	II	1	2
32	2	11	78	2	2	2	2	2	2	2	24	1	1	1	3	2	400	3.9	8800	91.1	298	525.2	364	77.2	0.38	0.11		ID	1	1
33	2	5	48	2	2	1	2	2	2	2	20	1	2	1	2	2	1100	22.5	2800	60.3	243	158	230	12.1	0.46	0.04	0.78	ID	1	1
34	2	12	65	1	1	2	2	2	1	2	30	1	2	1	2	2	700	10.4	5200	82.5	142	164.6	179	51.7	0.25	0.08	25.809	ID	1	1
35	2	6	55	2	2	2	1	2	2	2	24	1	2	1	1	2	900	23.9	2400	66.8	177	1054	367	81.1	0.58	0.06	31.145	ID	1	1
36	2	11	63	1	1	2	2	2	2	2	20	2	2	1	2	2	1100	18.2	4500	74.4	130	240	268	30.4	0.35	0.04	22.015	ID	1	1
37	2	28	62	1	2	2	2	2	2	2	24	1	1	2	3	2	200	3.5	4000	92.9	116	623	319	148	0.67	0.15	18.346	II	1	2
38	2	11	60	1	2	2	1	2	2	1	22	1	1	1	2	2	1200	22.9	3800	71.5	123	219	260	74.6	0,27	0.07	18.605	ID	1	1
39	1	25	64	2	2	2	2	2	2	2	24	1	1	1	3	2	500	8.1	5400	85	136	44.5	142	5.6	0.27	0.03	14.381	DD	2	1
40	1	26	81	2	1	2	1	2	2	2	32	1	1	1	3	1	2300	15.9	11000	75.6	327	89.6	320	60.4	2.25	0.15	33.373	ID	1	1
41	1	6	49	2	2	2	2	2	2	2	20	2	2	1	1	2	2600	40.6	2900	46.3	331	2.8	147	0.9	0,41	0.03	50	II	1	2
42	2	16	55	1	1	2	2	2	2	2	21	1	1	1	3	2	700	14.7	3400	71.5	115	101.8	198	34.8	0.53	0.11		DD	2	1
43	2	26	61	2	2	2	1	2	2	2	18	2	2	1	2	2	900	8.5	9000	82.6	202	372	196	72.8	1.74	0.55	0.70249	ID	1	1
44	2	8	64	2	1	2	2	2	1	2	24	1	2	1	2	2	1100	17.5	4600	74.9	151	419.7	194	10.8	0.42	0.13	12.427	II	1	2
45	2	5	57	2	1	2	2	2	2	2	20	2	2	1	1	2	2400	33.9	3900	55.1	340	121	172	2.4	0.4	0.04	18.195	II	1	2
46	1	8	38	2	2	2	2	2	2	2	20	2	2	1	1	2	1500	25.4	3900	67.7	268	13.1	237	3.11	0.39	0.06	8.6065	ID	1	1
47	2	8	48	1	1	2	2	2	2	2	30	1	1	1	2	2	2700	28.5	6000	61.7	220	64.1	267	21.1	0.41	0.15	22.599	DD	2	1
48	2	16	55	2	2	2	2	2	2	2	30	1	1	1	3	2	1000	22.3	3200	70.2	145	1032	979	64.3	1.13	0.21	25.925	ID	1	1
49	2	7	65	2	2	1	2	2	2	2	22	1	1	1	2	2	1300	31	2500	60.2	160	64.5	159	12.4	0.34	0.05	10.648	ID	1	1
50	2	13	53	2	2	2	2	2	2	2	24	1	1	1	2	2	1100	14.4	6100	77.6	165	1354	543	154	0.59	1.33		DD	2	1
51	1	4	39	2	1	2	2	2	2	2	22	1	2	1	2	2	2300	51.4	1500	34.7	287	60.6	217	21.9	0,31	0.1	14.705	II	1	2
52	2	51	59	2	1	2	2	2	2	2	40	1	1	2	3	2	1200	7.9	9100	77.1	525	744	377	49	20	0.43		ID	1	1
53	2	13	52	2	2	1	2	2	2	2	16	1	1	1	2	2	200	20.5	2700	60.6	161	92.2	181	4.74	0,27	0.08	27.383	DD	2	1
54	1	6	52	1	1	2	1	2	1	2	27	1	2	1	2	2	1200	20.3	4500	73.9	423	96.3	213	26.4	0.7	0.08	7.3419	II	1	2
55	2	8	40	2	2	2	2	2	2	2	30	1	1	2	3	2	800	29.4	3200	62	173	148.7	316	57.6	0.45	0.02	16.689	ID	1	1
56	2	9	52	2	1	2	2	2	1	2	22	1	2	1	2	2	500	38.3	600	45.3	124	286.6	241	4.9	0.38	0.11		DD	2	1
57	2	8	53	2	2	2	2	2	2	2	22	1	1	1	2	2	2000	33.6	3500	58.9	123	540	221	41	0.48	0.25	22.039	ID	1	1
58	1	6	46	2	2	2	2	2	2	2	20	1	2	1	2	2	1100	10.1	8600	80.3	281	59.1	179	150.7	0.67	0.13	9.611	ID	1	1
59	1	7	51	2	1	2	2	2	1	2	20	1	1	1	2	2	1400	29.1	2900	63	268	26.8	223	18.3	0,42	0.05		II	1	2
60	1	17	80	1	2	2	2	2	2	1	18	1	1	2	3	2	700	17.7	3000	71.5	131	481.2	372	98.2	1.69	0.09	37.282	DD	2	1
61	2	5	48	2	2	1	2	2	2	2	30	1	2	1	2	2	800	13.2	5200	81.3	226	381.6	433	38.5	0.47	0.04	15.773	II	1	2
62	2	116	64	2	1	2	2	2	2	2	22	1	1	2	3	2	200	3.3	6300	92.4	169	1092.5	507	76	3.42	0.73	39.575	ID	1	1
63	2	6	54	2	1	1	2	2	1	2	18	1	2	1	2	2	2500	28.6	5200	62.8	314	653	298	55.8	2.04	0.1	48.804	DD	2	1
64	1	9	48	2	2	2	2	2	2	2	30	1	1	1	2	2	1100	17	5100	76.3	216	52.2	345	128	0.35	0.04	16.346	ID	1	1
65	1	5	50	1	2	2	2	2	2	2	38	1	2	1	2	2	1900	34.8	3100	56.4	201	113.4	413	3.11	0,39	0.05	12.391	DD	2	1
66	1	8	44	2	2	2	1	2	2	2	24	1	2	1	2	2	3100	36.5	4400	52.2	309	10.5	192	3.11	0.86	0.02	8.0534	ID	1	1
67	2	5	45	1	2	2	2	2	2	2	30	1	1	1	2	2	1000	19.5	3600	70.3	210	113.4	257	102.8	0.69	0.15	9.6605	DD	2	1
68	2	13	69	2	1	1	2	2	2	2	40	1	1	1	3	2	800	10.4	6100	82.4	273	713	516	111	1.5	0.15	41.659	ID	1	1
69	2	24	42	2	2	2	2	2	2	2	45	1	1	1	3	2	900	4.9	7500	75.2	91.7	155	321	15.7	0.84	0.14	15.833	ID	1	1
70	1	10	70	1	1	2	2	1	2	2	34	1	1	1	2	2	600	16.2	2600	81.8	163	39.2	145	13.5	1.13	0.04	9.5834	ID	1	1
71	1	25	65	2	1	2	2	2	2	2	20	1	2	1	2	2	1000	22.3	3100	71.1	178	13.1	194	1.4	0.33	0.02		DD	2	1
72	2	8	51	1	1	2	2	2	1	2	22	1	1	1	2	2	600	20.1	2800	74.1	91	423	294	141	1.16	0.11	18.614	ID	1	1
73	2	7	57	2	2	2	2	2	1	2	32	1	1	2	3	1	800	9.1	9100	80.3	244	985.2	538	209.1	0.93	0.13	26.271	DD	2	1
74	2	10	44	2	2	2	2	2	2	2	20	1	1	1	2	2	900	17.5	3800	72.8	172	146	162	10.3	0.7	0.07	13.595	ID	1	1
75	1	10	54	1	2	2	2	2	2	2	18	1	2	1	2	2	2400	28.3	5300	63.9	319	9.8	143	10.2	0,32	0.02	11.452	DD	2	1
76	1	7	42	2	2	2	1	2	2	2	25	1	2	1	2	2	500	13.3	2900	79.5	193	11.4	197	7.5	0.35	0.03	10.835	ID	1	1
77	1	4	41	2	2	2	2	2	2	2	16	2	2	1	1	2	1700	24	4800	69.1	70.2	370	172	3.13	0.27	0.3	10.26	II	1	2
78	1	11	76	1	1	2	2	2	2	2	26	1	1	1	3	1	700	11.5	4700	79.8	272	929	589	215	1.74	0.07	50	ID	1	1
79	1	11	44	2	2	2	2	2	2	2	38	1	1	1	2	2	700	20.4	2500	73.9	144	107.4	236	67.2	0.28	0.07	8.1782	ID	1	1
80	2	19	54	2	2	2	2	2	2	2	30	1	1	1	3	2	400	14.9	2100	76.7	141	302	321	106	0.62	0.15	9.7378	ID	1	1
81	2	4	41	1	2	2	2	2	2	1	36	1	1	1	2	2	1200	24.4	3500	67.9	146	503	324	66	0.67	0.07	15.473	DD	2	1
82	1	5	65	1	1	2	2	2	1	2	22	1	2	1	2	2	1300	26.4	3300	66.3	221	147	275	7.5	1,23	0.07	23.112	ID	1	1
83	2	8	34	2	2	2	2	2	2	2	26	1	1	1	3	2	1000	21.8	2800	61.8	212	172	437	44.7	0.41	0.1	28.094	ID	1	1
84	1	6	42	2	2	2	2	2	2	2	21	1	2	1	1	2	700	20.9	2200	65.9	130	156	269	30.7	0,78	0.07	16.743	ID	1	1
85	1	12	51	2	2	2	2	2	2	2	24	1	2	1	1	2	800	14.8	4300	79	167	79.6	531	51.5	0.27	0.09	11.342	II	1	2
86	1	10	54	2	2	2	2	2	2	2	19	1	1	1	3	2	1600	25.9	4100	67.7	249	105.9	223	124.4	0.92	0.04	15.62	ID	1	1
87	1	20	55	2	1	2	2	2	2	2	18	1	1	1	3	2	1000	33.6	1900	59.6	132	184	412	127	0.9	0.1	28.697	DD	2	1
88	1	5	59	2	2	2	2	2	2	2	22	1	2	1	1	2	1600	24.9	4300	68.5	235	161.3	302	91.2	0,53	0.04	13.012	DD	2	1
89	1	6	60	1	1	2	2	2	1	2	26	1	2	1	2	2	1800	33.9	2600	50.4	232	89.7	167	3.1	0,64	0.12	26.525	DD	2	1
90	1	4	66	1	1	2	1	2	2	2	20	2	2	1	1	2	1300	36.7	1900	52.8	194	75	251	2.4	0.34	0.03	18.967	ID	1	1
91	1	13	65	2	2	2	1	2	2	2	17	1	1	1	2	2	1700	19	6300	71.3	290	60	979	33.5	0.99	0.03	15.202	II	1	2
92	1	7	66	2	1	2	2	2	1	2	20	1	2	1	2	2	1500	45.7	1400	42.8	166	106	156	12.6	0,48	0.04	7.3226	ID	1	1
93	1	10	61	2	2	2	2	2	2	2	32	1	1	1	2	2	600	17.1	2700	72.9	89	68.9	291	11.6	0.86	0.04	26.723	DD	2	1
94	1	8	80	2	1	2	2	2	1	2	20	1	1	1	2	2	2900	37.5	3600	47	296	341.4	257	26.7	1,02	0.22	29.924	ID	1	1
95	1	13	55	1	1	2	2	2	1	1	38	1	1	1	2	2	800	14.2	2800	69.2	180	882.6	473	95.1	1.83	0.23	21.13	DD	2	1
96	1	6	55	1	1	2	2	2	1	1	20	1	2	1	2	2	1100	38.4	1500	51.5	171	19	230	2	0,45	0.04	4.0029	DD	2	1
97	1	9	47	1	2	2	2	2	2	2	16	1	2	1	2	2	2200	41.2	2800	51.1	174	24	227	68.1	0.34	0.12	10.21	DD	2	1
98	1	5	64	1	1	1	2	2	1	1	22	1	1	1	2	2	800	10.3	5900	75.3	136	37	174	16.6	1,1	0.07	21.239	ID	1	1
99	1	28	49	1	1	1	2	2	1	2	36	1	1	1	2	2	900	9.8	7900	68	250	45.9	732	46	2.59	0.1		ID	1	1
100	2	9	51	1	1	2	2	2	1	1	26	1	1	1	2	2	900	41.4	1100	48.2	203	257	245	81.8	0,6	0.2		DD	2	1
101	2	34	59	2	1	2	2	2	1	2	36	1	1	1	2	2	400	11.4	3400	86.5	84	435	252	154	0.34	0.46	20.992	DD	2	1
102	1	9	48	2	2	2	2	2	2	2	17	1	1	1	3	2	800	22.9	2200	65.2	156	10.8	232	49.6	0.54	0.07	19.009	ID	1	1
103	2	11	35	2	2	2	2	2	2	2	22	2	1	1	2	2	1100	24.1	2900	65.8	298	281.5	626	57.1	0.95	0.06	20.892	ID	1	1
104	1	17	75	1	2	2	2	2	2	2	21	2	1	1	2	2	900	24.7	2500	67.9	165	14	143	3.11	0.38	0.05	13.769	ID	1	1
105	1	11	68	2	1	2	2	2	2	2	24	1	1	1	2	2	600	9.7	4400	75.8	205	42.8	211	2.7	0,33	0.07	12.591	ID	1	1
106	1	21	85	2	1	2	2	2	2	2	26	2	2	1	2	2	1400	29.7	2500	53	50	126	250	5.1	0.79	0.08		ID	1	1
107	1	8	59	2	2	2	2	2	2	2	22	1	2	1	2	2	700	33.3	1200	55.1	100	464	257	75.3	3.34	0.13		DD	2	1
108	1	9	91	2	1	2	2	2	1	2	35	1	2	1	2	2	1300	17.4	5400	74.8	156	67.7	213	15.5	0.55	0.11		DD	2	1
109	2	17	54	2	2	2	2	2	2	2	24	1	1	1	3	1	2600	20.1	8800	68.7	323	272	697	180	3.92	0.4	23.663	ID	1	1
110	2	12	48	2	2	2	2	2	2	2	19	1	1	1	2	2	1900	19.3	7300	72.9	237	241.1	273	11.7	0.31	0.09	23.509	II	1	2
111	2	15	62	2	2	2	1	2	2	2	20	1	1	1	3	2	1500	33	2500	55.7	135	181.9	187	36.1	0.59	0.08	26.388	ID	1	1
112	2	18	65	1	1	2	2	2	1	1	24	1	1	1	3	2	900	12.1	6100	82.5	201	381	351	199	1.32	0.21	26.839	ID	1	1
113	2	7	53	2	1	2	2	2	2	2	24	1	1	1	2	2	700	8.5	7100	84.6	150	227	244	103	0.45	0.05	10.901	DD	2	1
114	1	15	77	1	1	2	2	2	1	2	22	1	1	1	3	1	800	13.8	4900	75.9	143	147	284	25.5	7.15	0.19	33.924	ID	1	1
115	1	5	69	1	1	2	2	2	1	2	18	1	2	1	2	2	1200	29	2600	59.7	256	236	204	10.4	0.47	0.07	29.357	II	1	2
116	1	10	44	2	2	2	2	2	2	2	28	1	1	1	3	2	600	14.2	3300	78.9	125	59.5	172	5	0.51	0.06	21.271	ID	1	1
117	1	7	39	2	2	2	2	2	2	2	20	2	2	1	1	2	1000	22.1	2700	59.7	267	27.4	220	9.8	1.21	0.07	6.8018	ID	1	1
118	1	5	65	2	1	2	1	2	1	2	24	2	2	1	1	2	1300	27.8	2500	54.2	139	75.4	187	19.8	1.24	0.12	23.622	ID	1	1
119	1	6	51	2	2	2	2	2	2	2	18	1	1	1	3	2	1100	33	2000	57.5	152	114.4	288	11.4	0.61	0.03	16.521	II	1	2
120	2	29	85	2	2	2	2	2	2	2	23	1	1	1	2	2	900	11.9	5800	78.2	191	175.6	209	99.3	0.41	0.12		DD	2	1
121	2	12	84	2	2	2	2	2	2	2	30	1	1	1	2	2	1000	11.9	6900	81.5	200	106.2	354	134	0.82	0.13		ID	1	1
122	2	15	47	2	2	2	2	2	2	2	30	1	1	1	2	2	1100	20	3900	70.2	119	282	231	22.4	0.49	0.13	18.045	II	1	2
123	2	3	53	2	2	2	2	2	2	2	22	1	2	1	2	2	700	18.6	2600	71.4	143	614	446	56	0.55	0.1	21.904	ID	1	1
124	2	21	77	2	1	1	1	2	1	2	28	1	1	1	3	2	1100	6.7	13400	82.4	532	1170.6	188	235.4	1.84	0.1		DD	2	1
125	2	11	59	2	1	1	2	2	1	2	35	1	1	1	3	2	400	9.4	3700	84.6	115	217	408	68.9	0.53	0.08	22.415	ID	1	1
126	2	13	62	2	2	2	2	2	2	2	26	1	1	1	2	2	1500	29.8	3200	65	110	680.1	207	64.1	0,57	0.12		ID	1	1
127	2	20	56	2	2	2	2	2	2	2	18	1	1	1	3	2	700	16.9	3300	77.6	119	156	235	78	0.33	0.1	11.101	ID	1	1
128	2	48	68	1	1	1	2	1	2	2	34	1	1	2	3	1	400	3.3	10700	94.6	189	205	300	317	2.89	20.5		II	1	2
129	2	5	74	1	1	1	2	2	1	2	25	1	2	1	2	2	1400	19.4	5300	72.1	313	410.7	237	24.3	0.64	0.08	44.136	ID	1	1
130	1	6	38	2	2	2	2	2	2	2	20	1	1	1	3	2	200	8.8	2100	80.9	113	31.5	169	5.9	0.37		11.9	ID	1	1
131	1	6	23	2	2	2	2	2	2	2	20	1	2	1	2	2	900	11.7	6400	80.3	347	92.5	265	75.2	0.62	0.02	30.792	ID	1	1
132	2	12	60	2	2	2	2	2	2	2	22	1	1	1	2	2	1500	25.3	4100	67	165	310.6	331	49.7	0.27	0.08	18.538	ID	1	1
133	2	6	59	1	1	1	2	2	1	1	28	1	1	1	2	2	3000	31.5	5600	57.8	188	304	312	112	0.47	0.23	19.616	DD	2	1
134	2	15	58	2	1	2	2	2	1	2	16	1	1	1	3	2	1600	24.7	4400	78.3	289	102.5	230	22.6	0.37	0.05	23.794	II	1	2
135	2	14	79	2	1	2	2	2	1	2	20	1	1	1	2	2	1100	21.2	3800	75.6	235	463	380	86.6	1	0.33	20.448	DD	2	1
136	2	6	67	2	2	2	1	2	2	2	26	1	1	1	2	2	1600	18.7	5800	67.3	236	385	281	26.9	3.84	0.05	19.269	ID	1	1
137	2	26	59	2	1	2	2	1	2	2	24	1	1	2	3	2	600	8.5	5200	78.7	192	34.8	361	16.1	2.43	0.09		DD	2	1
138	1	22	73	1	1	2	1	2	2	2	28	1	1	2	3	2	900	8.5	11000	87.1	161	241.9	483	173.8	1.66	0.16	18.911	II	1	2
139	1	5	27	2	2	2	2	2	2	2	21	1	2	1	1	2	1200	25.6	2800	66.6	65	149.7	365	38.8	1.7	0.09	19.97	ID	1	1
140	1	6	72	1	1	2	2	2	1	2	22	1	2	1	2	2	1100	26.7	2600	63.9	150		185	9.1	0,56	0.06	45.171	ID	1	1
141	2	6	55	2	2	2	2	2	2	2	20	1	2	1	1	2	1000	20.9	3000	62.1	225	129.2	293	11.1	0.33	0.06	26.688	ID	1	1
142	1	13	48	2	2	2	2	2	2	2	30	1	1	1	2	2	1100	14.8	5700	79.1	205	41.7	184	19.3	0,29	0.07	11.825	DD	2	1
143	1	4	66	2	2	2	2	2	2	2	28	1	2	1	1	2	1200	31.4	2300	57.2	196	216	460	6.59	0.82	0.03	13.717	ID	1	1
144	1	17	84	2	1	1	2	2	1	2	24	1	1	1	3	2	7200	51.6	6300	45	221	453	327	71.4	2.14	0.51		II	1	2
145	1	10	21	2	2	2	2	2	2	2	20	1	2	1	1	2	1300	30	2700	59.6	207	5.3	214	11	0,49	0.05	9.9835	ID	1	1
146	2	9	49	1	2	2	2	2	2	1	21	1	2	1	2	2	2500	37	3600	52.9	193	86.9	488	110	0.6	0.09	23.289	DD	2	1
147	2	14	76	1	1	2	2	2	1	1	28	1	1	1	3	2	2000	33.6	3400	55.7	116	285.2	217	138	1,17	0.23		ID	1	1
148	2	16	59	1	1	2	2	2	2	2	35	1	1	2	3	2	800	8	8800	87.1	408	971.8	428	289.5	1,21	0.46	23.031	ID	1	1
149	1	12	72	1	1	2	2	2	2	2	22	1	1	1	2	2	1000	22.2	3000	68	218	56.5	216	9.4	0.27	0.06	19.161	DD	2	1
150	1	5	56	2	1	2	2	2	1	2	21	1	2	1	2	2	1300	34	2300	58.7	169	33.3	232	31.6	0.88	0.08	18.472	DD	2	1
151	2	19	36	2	2	2	2	2	2	2	30	1	1	1	3	2	700	12.8	4100	80	151	1305.6	495	104.9	1.19	0.17	11.169	DD	2	1
152	2	6	48	1	2	2	2	2	2	2	26	1	2	1	1	2	900	17.9	3500	70.4	152	690	345	39.9	0.34	0.07	17.543	DD	2	1
153	2	16	68	2	2	2	2	2	2	2	24	1	1	1	3	2	600	12.2	3800	76.9	171	236.7	312	76.3	1.47	0.27	39.321	ID	1	1
154	2	14	36	2	2	2	2	2	2	2	20	2	2	1	1	2	800	22.4	2400	67.9	144	133	303	57.4	0.59	0.06	17.36	ID	1	1
155	2	9	63	2	2	2	2	2	2	2	32	1	1	1	2	2	800	11.2	5700	78.2	301	411	547	93.7	0.69	0.09	9.7946	II	1	2
156	1	10	48	1	2	2	2	2	2	1	22	1	2	1	2	2	1400	36.4	2100	53.7	192	26.4	165	27.4	0,39	0.03	21.756	DD	2	1
157	1	7	40	2	1	2	2	2	1	2	20	1	2	1	2	2	1200	24.5	3500	72.2	197	10.1	225	4.3	0,5	0.08	12.174	ID	1	1
158	2	27	31	2	2	2	2	2	2	2	32	1	1	1	3	2	2200	30.1	3700	50.9	319	200	185	5.9	0.23	0.07	15.987	ID	1	1
159	2	8	42	2	2	2	2	2	2	2	20	1	1	1	2	2	1400	12.4	9000	77.2	499	511	306	114	1.07	0.06	12.482	DD	2	1
160	1	8	82	1	1	2	2	2	2	2	28	1	1	1	2	2	800	11.4	5500	82.8	161	492	279	81	0.77	0.12		ID	1	1
161	2	8	41	2	2	2	2	2	2	2	22	1	2	1	2	2	1000	18.8	3400	66.1	177	335	202	71	0.35	0.09	24.345	ID	1	1
162	2	17	55	1	2	1	2	2	2	2	20	1	1	2	3	2	600	10.5	5200	83.1	266	1375	227	258.8	2,26	0.06	26.3	ID	1	1
163	2	9	75	1	1	2	1	2	1	2	24	2	1	1	2	2	1900	28.2	3800	56.2	191	44.1	230	14.1	0,54	0.05	15.712	ID	1	1
164	2	13	64	2	2	2	2	2	2	2	22	1	1	1	2	2	700	25	1900	62.4	144	611.6	255	67.6	0,49	0.08	29.28	II	1	2
165	2	24	54	2	2	2	2	2	2	2	34	1	1	2	3	2	600	13	3600	79.1	166	1324.9	756	116.7	0.62	0.15	43.926	DD	2	1
166	2	9	52	1	1	2	1	2	1	2	28	1	1	1	3	2	1200	24	3400	68.1	251	282.3	383	141	0.63	0.08	13.735	ID	1	1
167	2	15	53	2	2	2	2	2	2	2	22	1	1	1	2	2	800	22.7	2500	68.5	76	275.2	241	38	0,3	0.09	32.567	ID	1	1
168	2	10	70	2	2	1	2	2	1	2	24	1	1	1	2	2	1000	17.6	3800	69.4	194	190	577	90	1.39	0.08	19.999	DD	2	1
169	2	16	60	2	2	2	2	2	2	2	18	1	1	1	2	2	1800	25.4	4800	66.6	153	188	174	16	0,31	0.06	31.413	ID	1	1
170	2	21	62	2	2	2	2	2	2	2	22	1	1	2	3	2	1400	16.9	6500	76.6	502	169.2	315	26.3	1.15	0.03	37.205	ID	1	1
171	2	11	75	1	1	2	2	2	1	2	26	1	1	1	2	2	500	6.4	7600	88.2	320	286	411	205	1,24	0.18	19.971	ID	1	1
172	1	31	69	2	2	2	2	2	2	2	26	1	1	1	3	2	1100	25.9	3000	68.1	246	44.7	165	149	0.76	0.36	35.204	DD	2	1
173	1	22	81	2	1	2	2	2	1	2	22	1	1	1	3	2	1000	11.3	7700	82.9	173	191.5	433	104	0.74	0.06	11.174	II	1	2
174	1	18	39	2	2	2	2	2	2	2	36	1	1	1	2	2	700	21.6	2200	68.4	180	13.1	210	3.9	0.27	0.02	10.453	DD	2	1
175	1	14	87	1	1	2	2	1	1	2	22	1	1	1	2	2	700	12.9	4600	81.6	161	114.1	220	4.1	0,53	0.05		DD	2	1
176	2	56	52	2	2	2	2	2	2	2	24	1	1	2	3	2	200	13.2	1400	81.4	150	2770	337	82.4	1.48	0.16		DD	2	1
177	2	11	57	2	1	1	2	2	1	2	20	1	1	1	2	2	1200	37.8	1700	52.1	121	92.9	193	11.2	0,61	0.05	14.836	DD	2	1
178	1	65	72	2	2	2	1	2	2	2	40	1	1	2	3	2	600	10.1	5000	85.1	150	216	587	179	0.84	0.1	46.288	ID	1	1
179	2	9	70	2	1	2	2	2	1	2	22	1	2	1	2	2	800	15.6	3700	74.8	131	40.5	157	25.5	0.34	0.05	38.259	ID	1	1
180	1	6	63	2	1	2	2	2	1	2	18	1	2	1	2	2	1100	31.5	2100	59.6	149		300	18.8	0.87	0.07	13.864	DD	2	1
181	2	42	58	1	1	2	2	2	2	2	30	1	1	2	3	2	400	6.2	5500	88.9	261	1527	507	102.9	0.47	0.27	39.777	DD	2	1
182	2	42	72	2	2	2	2	2	2	2	27	1	1	1	3	2	1500	12.7	10100	84	312	1202	205	19.1	0,94	0.08	13.686	ID	1	1
183	2	32	60	1	1	2	2	2	1	1	27	1	1	2	3	2	2300	9.1	21300	84.9	562	92.3	131	158	1.25	0.66	47.223	ID	1	1
184	1	14	72	2	1	2	1	2	1	2	24	2	1	1	3	2	1100	22.5	3000	61.4	181	87.2	242	4.67	0.6	0.11	24.988	ID	1	1
185	2	10	64	2	2	1	2	2	2	2	20	1	2	1	2	2	1100	18.3	4200	69.2	134	328.7	241	85.3	0.76	0.09	20.317	DD	2	1
186	1	6	35	2	2	2	2	2	2	2	20	2	2	1	1	2	1400	36.6	1700	44.7	199	57.8	229	10.5	0,53	0.07		DD	2	1
187	1	21	53	2	2	2	2	2	2	2	22	1	1	1	2	2	900	26.1	2000	61.8	118	98.7	197	9.3	0,37	0.07	6.1003	DD	2	1
188	2	9	39	2	2	2	2	2	2	2	30	1	1	1	3	2	1400	9.3	12900	83.4	312	100	216	50	0.73	0.05	31.333	II	1	2
189	2	20	47	2	2	2	2	2	2	2	38	1	1	2	3	2	1400	11.4	9500	77.9	387	497	728	116	20	0.11	10.059	DD	2	1
190	2	5	22	2	2	2	2	2	2	2	18	1	2	1	1	2	2800	36.8	3800	51	253	75.6	201	3.11	0.52	0.08	4.7815	ID	1	1
191	2	14	60	2	1	2	2	2	2	2	28	2	1	1	2	2	700	14.2	3700	73.6	216	85.4	178	10.8	0.48	0.12		DD	2	1
192	2	5	51	2	2	2	2	2	2	2	20	1	2	1	1	2	900	12.5	4400	59.4	226	536.5	303	66.7	0,41	0.07	19.586	ID	1	1
193	2	37	53	2	2	2	2	2	2	2	25	1	1	1	2	2	900	15.4	4500	78	132	485	300	54	0.3	0.05	0.78	ID	1	1
194	1	33	80	2	1	2	2	2	1	2	40	1	1	1	3	2	600	17.2	2400	72.2	109	119	256	32.7	2.27	0.08	29.125	ID	1	1
195	2	2	38	2	2	2	2	2	2	2	22	1	1	1	2	2	1400	16.7	5200	70.9	156	431	409	167	0.71	0.08	9.4347	DD	2	1
196	1	5	38	2	2	2	2	2	2	2	20	2	2	1	1	2	700	20.8	2500	72.1	291	108.8	194	23	0.64	0.08	15.079	DD	2	1
197	2	10	55	2	2	2	2	2	2	2	24	1	2	1	2	2	1100	17	4100	62	488	1163	306	47.5	3.31	0.15	33.035	ID	1	1
198	1	40	46	1	2	2	2	2	2	2	30	1	1	1	2	2	1700	27.8	3800	60.7	166	112.8	311	73.2	1.01	0.07	16.747	ID	1	1
199	2	18	55	1	1	2	2	2	1	1	32	1	1	2	3	1	700	8.5	7000	84.6	196	308.4	377	225.1	1,18	0.23	39.186	ID	1	1
200	2	12	44	1	1	2	2	2	2	2	26	1	1	1	2	2	500	14.4	2800	78	177	399	376	123	0.49	0.21	15.541	DD	2	1
201	2	12	52	2	1	2	2	2	2	2	24	1	1	1	2	2	900	23	2800	72.3	230	348	324	48.4	0.47	0.1	16.641	DD	2	1
202	2	12	26	1	2	2	1	2	2	2	34	1	1	1	3	2	1900	23.1	5600	68.5	205	195.7	311	69	0.15	0.13	8.6647	ID	1	1
203	2	31	53	2	2	2	2	2	2	2	34	1	1	1	3	2	800	4	18200	92.9	282	2338	831	285	1.26	1.55	24.181	DD	2	1
204	2	7	53	1	2	2	2	2	2	2	28	1	1	1	2	2	700	12.1	4100	72.6	193	595	263	148	0.48	0.95	17.348	ID	1	1
205	2	13	40	2	2	2	2	2	2	2	28	2	2	1	1	2	1500	22.8	5400	65	297	79	267	3.11	0.44	0.14	12.31	II	1	2
206	2	7	45	2	2	2	2	2	2	2	20	1	1	1	2	2	800	17	3400	69.9	72.6	241	222	37.1	0.42	0.05	11.449	ID	1	1
207	2	8	46	2	2	2	2	2	2	2	22	1	2	1	1	2	1300	12.4	8800	82.7	191	165	334	131.3	0,76	0.73	27.585	ID	1	1
208	1	6	59	2	2	1	2	2	2	2	25	2	1	1	2	2	2200	29.1	4600	61.7	264	130.8	309	6.77	1.16	0.06	18.219	DD	2	1
209	2	9	34	2	2	2	2	2	2	2	26	1	2	1	1	2	1500	31.5	2900	59.1	223		324	90.5	0.28	0.09	38.267	DD	2	1
210	1	55	20	2	2	2	2	2	2	2	38	1	1	1	3	1	900	11	6700	82.5	388	1909	596	309	16.7	17.4	25.871	ID	1	1
211	2	9	78	2	1	1	3	3	2	2	27	1	1	1	3	2	800	19.4	2700	65.7	98	401	279	14.2	0.47	0.09	11.843	ID	1	1
212	1	7	62	2	1	2	2	2	1	2	22	1	2	1	2	2	800	15.8	3800	74.4	188	52.4	270	10.9	0.44	0.04		DD	2	1
213	2	11	79	2	1	2	1	2	1	2	20	1	2	1	2	2	700	12.1	4200	67.8	100	294	248	9.3	0.27	0.04	21.904	ID	1	1
214	1	7	58	1	1	2	2	2	2	2	20	2	2	1	2	2	1700	37.6	2700	57.4	216	66	224	14.2	0.69	0.05	40.906	ID	1	1
215	1	5	67	2	1	2	2	2	1	2	22	1	2	1	2	2	600	10.9	4800	81.3	235	374	202	101.9	0,79	0.21		II	1	2
216	1	9	66	1	1	1	2	2	1	2	20	1	2	1	2	2	1900	33.2	3200	56.5	309	47.5	205	3	1.14	0.02	26.507	DD	2	1
217	1	12	68	2	1	2	2	2	2	2	22	1	1	1	2	2	1200	36.1	1800	51.9	237	185	309	21.8	0.7	0.73	21.562	ID	1	1
218	2	7	47	2	2	2	2	2	2	2	19	1	2	1	1	2	800	7.3	8900	77.3	152	1295.9	437	112	1.74	0.45	21.748	ID	1	1
219	2	5	24	2	2	2	2	2	2	2	22	2	2	1	1	2	600	9.5	4600	78.8	165	64.1	154	3.4	0.27	0.04	8.0165	ID	1	1
220	2	12	42	2	2	2	2	2	2	2	20	1	1	1	2	2	1100	27.4	2500	61.5	171	47.8	204	23.8	0,4	0.07	7.0798	II	1	2
221	1	21	54	1	1	2	1	2	1	2	28	1	1	2	3	1	800	9.9	6300	83.2	185	34.4	234	154	0.8	0.07	19.44	DD	2	1
222	2	7	81	1	1	2	2	2	2	2	24	1	1	1	2	2	900	27.6	2000	58.9	128	42.3	220	7.6	1,95	0.04	38.267	DD	2	1
223	2	51	62	2	2	2	2	2	2	2	24	1	1	2	3	1	700	12.3	4600	80.2	144	392.9	289	61.1	0.6	0.11		ID	1	1
224	1	15	73	1	1	2	2	2	2	2	32	1	1	1	2	2	2200	34.8	3500	54.3	199	86.3	284	7.1	1.14	0.07	24.127	ID	1	1
225	2	22	53	2	1	1	2	2	2	2	28	1	1	1	3	2	1200	21.1	3900	68.1	89	168	228	37.6	0.41	0.1	10.58	ID	1	1
226	2	13	65	1	1	1	1	2	1	2	22	1	1	1	2	2	2100	18	8400	73.7	228	180	222	101	0.57	0.37		DD	2	1
227	2	13	53	1	1	2	2	2	2	2	35	1	1	1	3	2	500	3.6	11800	90.2	169	566.5	497	224.6	1,5	1.98	47.83	II	1	2
228	1	7	59	1	2	2	2	2	2	2	21	1	1	1	2	2	1300	24	3600	67.7	203	52.5	297	42	0.57	0.06	16.048	ID	1	1
229	1	8	31	2	2	2	2	2	2	2	32	1	2	1	2	2	800	12.9	5100	84.2	167	112	168	21.9	0.32	0.06	24.195	DD	2	1
230	1	7	62	2	2	2	2	2	2	2	27	1	2	1	2	2	900	17.4	3800	72.3	216	96.2	159	3.11	0.38	0.05		II	1	2
231	2	4	50	2	2	1	2	1	2	2	16	1	2	1	2	2	1600	28.2	3500	62.5	304	59.6	198	2	0.33	0.04	11.839	ID	1	1
232	2	30	51	2	2	2	2	2	2	2	30	1	1	2	3	2	600	12.5	3400	78.2	271	1014	342	108	0.9	0.12	48.096	ID	1	1
233	2	40	49	2	2	2	2	2	2	2	30	1	1	2	3	2	700	5.3	12100	90.4	302	1736	712	412	12.57	0.53		II	1	2
234	1	11	89	2	1	1	2	2	1	2	22	1	1	1	2	2	1800	27.6	3500	55.2	185	186.5	291	18.8	1.04	0.08		II	1	2
235	1	7	79	2	1	2	2	2	1	2	18	1	2	1	2	2	1300	37.8	1600	47.3	123	61.2	261	2.9	0.73	0.05	25.85	ID	1	1
236	2	5	33	1	2	2	2	2	2	2	22	1	1	1	2	2	2800	47	2700	45.5	216	633	352	52	1.1	0.02	22.812	ID	1	1
237	1	5	85	2	1	2	2	2	1	2	18	1	2	1	2	2	800	30.1	1500	58.5	116	537	232	1.9	0.35	0.05		ID	1	1
238	1	7	46	2	2	2	2	2	2	2	18	1	2	1	1	2	1300	46.7	900	34.3	250	18.4	167	7.1	0,43	0.04	15.144	ID	1	1
239	1	6	82	2	1	2	2	2	1	2	22	2	2	1	2	2	700	17.4	3000	71.9	145		208	8.8	0,72	0.1		ID	1	1
240	1	13	55	1	2	2	2	2	2	2	22	1	1	1	3	2	1900	30.3	3500	56.7	221	9.3	193	15.6	0.27	0.05	36.979	DD	2	1
241	1	14	78	1	1	2	2	2	1	2	20	1	1	1	3	2	1000	18.1	4300	75.4	182	32.8	227	12	0.95	0.02	26.878	DD	2	1
242	1	82	42	2	2	2	2	2	2	2	22	1	1	2	3	2	1500	16.7	6600	71.9	245	11	281	32.1	0.38	0.1		ID	1	1
243	2	11	50	2	2	2	2	2	2	2	50	1	1	2	3	2	400	8.6	4200	83.8	295	609.1	643	203.9	1.26	0.12		II	1	2
244	2	8	61	2	1	2	2	2	2	2	20	1	1	1	2	2	700	16.4	3200	75.2	135	233	246	15.6	0,27	0.06	27.282	DD	2	1
245	1	5	75	2	2	1	2	2	2	2	24	2	1	1	2	2	1500	35	1800	42.9	208	55.2	189	5.3	0.27	0.05	16.132	DD	2	1
246	1	6	57	2	1	1	2	2	2	2	28	1	2	1	2	2	1400	27.6	3200	61.7	245	15.4	191	13.7	1.01	0.05	15.654	ID	1	1
247	2	18	58	2	1	1	2	2	2	2	32	1	1	1	3	2	3000	19.2	4000	72.7	212	486	334	26.5	0.71	0.15	10.114	DD	2	1
248	2	15	57	2	1	2	2	2	1	2	32	1	1	1	3	2	1500	16.8	6600	76.2	319	1642	326	169	0.85	0.36	17.936	DD	2	1
249	1	8	54	2	2	2	2	2	2	2	20	1	1	1	2	2	1400	42	1600	48	159	357	199	13.3	0,75	0.06	18.222	II	1	2
250	2	16	59	2	2	2	2	2	2	2	30	1	1	2	3	1	500	12.8	1200	69.8	84	968	258	183	1.45	0.62		ID	1	1
251	1	6	51	2	1	2	2	2	1	2	30	1	1	1	2	2	2300	35.6	3500	54	230	47.1	274	7.3	0.45	0.03		ID	1	1
252	1	19	48	2	1	2	2	2	1	2	24	1	1	2	3	2	500	4.4	10300	91.4	282	189	582	203.2	1,07	0.68		II	1	2
253	1	60	72	1	1	2	2	2	1	2	14	1	1	2	3	2	1500	39.1	1500	38.4	144	46.5	216	4.58	1.27	0.08		ID	1	1
254	2	12	31	2	2	2	2	2	2	2	26	1	1	1	3	2	500	9.7	4700	87.3	191	360	483	139	1.36	1.24		DD	2	1
255	2	30	70	2	2	2	1	2	2	2	20	1	2	1	2	2	1500	12.9	9800	84.1	37	205	350	12.9	0.58	0.38		DD	2	1
256	2	10	39	2	2	2	2	2	2	2	48	1	1	2	2	2	1800	16.8	8100	74.7	215	739.8	723	144	1,55	0.1		ID	1	1
257	1	11	71	1	1	2	2	2	1	2	22	1	2	1	2	2	800	6.9	9500	82.5	233	234	224	140.6	0.81	0.1		ID	1	1
258	1	11	61	1	1	2	2	2	2	2	22	1	1	1	2	2	1400	29.4	3400	59.6	160	215	271	57.9	0.5	0.05		ID	1	1
259	1	8	70	1	1	1	2	2	1	2	21	1	2	1	2	2	900	22	2600	64.1	142	54.7	268	29.8	1.02	0.08		ID	1	1
260	2	10	33	2	2	2	2	2	2	2	22	1	1	1	2	2	800	25	2000	65.1	80	512.4	363	18.2	0,65	0.14		ID	1	1
261	1	7	73	2	1	2	2	2	1	2	22	1	1	1	2	2	900	21.9	3000	70	157	378.9	293	18	0,63	0.06		ID	1	1
262	2	16	86	2	1	1	2	2	1	2	22	2	1	1	2	2	800	10.8	6200	82.8	180	1821	440	81.7	0.91	0.11		ID	1	1
263	2	7	48	1	2	2	2	2	2	1	18	1	1	1	2	2	2100	35	3200	53.9	107	333.2	337	19.7	0.57	0.23		DD	2	1
264	2	10	56	2	1	1	2	2	1	2	22	1	2	1	2	2	600	12.9	3500	75.2	130	300.7	242	6.73	0.85	0.06		DD	2	1
265	2	10	48	2	2	2	1	2	2	2	26	1	1	1	2	2	700	11.7	5400	79.4	218	336	356	162	0.57	0.12		ID	1	1
266	1	16	77	1	1	1	2	2	1	2	28	1	1	1	3	2	1000	16.6	4700	74	201	137	572	141	1.63	0.1		ID	1	1

## Sheet: Code
Sex	1- female 2- male
Type 2 diabetes mellitus, hypertension, coronary artery disease, COPD (chronic obstructive pulmonary disease)/Asthma, cerebrovascular disease	1- present 2-absent
ACEi/ARB (angiotensin converting enzyme inhibitor/angiotensin II receptor blocker), DPP4i (dipeptidyl peptidase-4 inhibitor)	1- present 2-absent
CT (computed tomography) findings, oxygen demand, intensive care unit admission, exitus	1- present 2-absent
Disease severity	1- mild 2- moderate 3- severe
I allele, D allele	1- present 2-absent
